# Supplementary material for: Tongoloa arguta (Apiaceae), a new species from southwest China
Source: PhytoKeys. 2020 Oct 21;164:11–9. doi: 10.3897/phytokeys.164.54927 (PMC7593316; doi:10.3897/phytokeys.164.54927)
Supplement: XML Treatment for Tongoloa arguta [file phytokeys.164.54927-treatment1.xml]

<!DOCTYPE tp:taxon-treatment
  PUBLIC "-//TaxonX//DTD Taxonomic Treatment Publishing DTD v0 20100105//EN" "tax-treatment-NSO.dtd">
<tp:taxon-treatment xmlns:tp="http://www.plazi.org/taxpub"><tp:treatment-meta><kwd-group><label>Taxon classification</label><kwd><named-content xmlns:xlink="http://www.w3.org/1999/xlink" content-type="kingdom">Plantae</named-content></kwd></kwd-group><mixed-citation publication-type="journal"><person-group><name><surname>Gui</surname><given-names>Ling-Jian</given-names></name><name><surname>Wen</surname><given-names>Jun</given-names></name><name><surname>Xiao</surname><given-names>Yan-Ping</given-names></name><name><surname>Ren</surname><given-names>Ting</given-names></name><name><surname>Zheng</surname><given-names>Hong-Yi</given-names></name><name><surname>He</surname><given-names>Xing-Jin</given-names></name></person-group><article-title><italic><tp:taxon-name><tp:taxon-name-part taxon-name-part-type="genus" reg="Tongoloa">Tongoloa</tp:taxon-name-part> <tp:taxon-name-part taxon-name-part-type="species" reg="arguta">arguta</tp:taxon-name-part></tp:taxon-name></italic> (<tp:taxon-name><tp:taxon-name-part taxon-name-part-type="family">Apiaceae</tp:taxon-name-part></tp:taxon-name>), a new species from southwest China</article-title><source>PhytoKeys</source><day>21</day><month>10</month><year>2020</year><volume>164</volume><fpage>11</fpage><lpage>19</lpage><pub-id pub-id-type="doi">10.3897/phytokeys.164.54927</pub-id></mixed-citation></tp:treatment-meta><tp:nomenclature><tp:taxon-name><object-id xmlns:xlink="http://www.w3.org/1999/xlink" content-type="arpha" xlink:type="simple">EBC93184-2E95-552F-A3A1-5903F41598E5</object-id>
            <tp:taxon-name-part taxon-name-part-type="genus" reg="Tongoloa">Tongoloa</tp:taxon-name-part>
            <tp:taxon-name-part taxon-name-part-type="species" reg="arguta">arguta</tp:taxon-name-part>
            <object-id xmlns:xlink="http://www.w3.org/1999/xlink" content-type="ipni" xlink:type="simple">urn:lsid:ipni.org:names:77212299-1</object-id>
          </tp:taxon-name><tp:taxon-authority>L.J.Gui &amp; X.J.He</tp:taxon-authority><tp:taxon-status xmlns:xlink="http://www.w3.org/1999/xlink" xlink:type="simple">sp. nov.</tp:taxon-status><xref ref-type="fig" rid="F2">Figs 2</xref><xref ref-type="fig" rid="F3">, 3</xref><xref ref-type="table" rid="T2">, Table 2</xref></tp:nomenclature><tp:treatment-sec sec-type="material" id="SECID0ECJAG"><title>Type.</title><p>China. Sichuan: Kangding, Zheduoshan Pass, 4300 m alt., <named-content xmlns:xlink="http://www.w3.org/1999/xlink" content-type="dwc:verbatimCoordinates" xlink:type="simple"><named-content content-type="geo-json" specific-use="{&#34;type&#34;:&#34;Point&#34;,&#34;coordinates&#34;:[101.800000,30.066667]}" id="NCID0ELJAG" xlink:type="simple">30°4'N, 101°48'E</named-content></named-content>, 26 Sep 2019, <italic>Lingjian Gui GLJ19092601</italic> (<bold><italic>holotype</italic></bold>: SZ).</p><fig id="F2" position="float" orientation="portrait"><object-id xmlns:xlink="http://www.w3.org/1999/xlink" content-type="doi" xlink:type="simple">10.3897/phytokeys.164.54927.figure2</object-id><object-id xmlns:xlink="http://www.w3.org/1999/xlink" content-type="arpha" xlink:type="simple">4D0B9DE5-11C6-596B-B5A8-164A910570DB</object-id><label>Figure 2.</label><caption><p><italic><tp:taxon-name><tp:taxon-name-part taxon-name-part-type="genus" reg="Tongoloa">Tongoloa</tp:taxon-name-part> <tp:taxon-name-part taxon-name-part-type="species" reg="arguta">arguta</tp:taxon-name-part></tp:taxon-name></italic> sp. nov. <bold>A</bold> species habitat (Mt. Jianziwanshan, Sichuan, China) <bold>B</bold> plant in the bush surrounded by snow <bold>C</bold> plant <bold>D–F</bold> roots <bold>G, H</bold> basal leaf, ventral and dorsal view <bold>I</bold> membranous sheath of basal leaves <bold>J</bold> middle leaf <bold>K</bold> upper leaf with membranous petiole <bold>L</bold> umbel and bract <bold>M–O</bold> flowers; <bold>P–R</bold> fruits <bold>S</bold> mericarp transverse section.</p></caption><graphic xmlns:xlink="http://www.w3.org/1999/xlink" xlink:href="phytokeys-164-011-g002.jpg" position="float" orientation="portrait" xlink:type="simple" id="oo_465407.jpg"><uri content-type="original_file" xlink:type="simple">https://binary.pensoft.net/fig/465407</uri></graphic></fig><table-wrap id="T2" position="float" orientation="portrait"><label>Table 2.</label><caption><p>Morphological comparison between <italic><tp:taxon-name><tp:taxon-name-part taxon-name-part-type="genus" reg="Tongoloa">Tongoloa</tp:taxon-name-part> <tp:taxon-name-part taxon-name-part-type="species" reg="arguta">arguta</tp:taxon-name-part></tp:taxon-name></italic> and similar species.</p></caption><table id="TID0ETSAG" rules="all"><tbody><tr><th rowspan="1" colspan="1">Characters</th><th rowspan="1" colspan="1">
                    <italic><tp:taxon-name><tp:taxon-name-part taxon-name-part-type="genus" reg="Tongoloa">T.</tp:taxon-name-part> <tp:taxon-name-part taxon-name-part-type="species" reg="arguta">arguta</tp:taxon-name-part></tp:taxon-name></italic>
                  </th><th rowspan="1" colspan="1">
                    <italic><tp:taxon-name><tp:taxon-name-part taxon-name-part-type="genus" reg="Tongoloa">T.</tp:taxon-name-part> <tp:taxon-name-part taxon-name-part-type="species" reg="silaifolia">silaifolia</tp:taxon-name-part></tp:taxon-name></italic>
                  </th><th rowspan="1" colspan="1">
                    <italic><tp:taxon-name><tp:taxon-name-part taxon-name-part-type="genus" reg="Tongoloa">T.</tp:taxon-name-part> <tp:taxon-name-part taxon-name-part-type="species" reg="elata">elata</tp:taxon-name-part></tp:taxon-name></italic>
                  </th><th rowspan="1" colspan="1">
                    <italic><tp:taxon-name><tp:taxon-name-part taxon-name-part-type="genus" reg="Tongoloa">T.</tp:taxon-name-part> <tp:taxon-name-part taxon-name-part-type="species" reg="gracilis">gracilis</tp:taxon-name-part></tp:taxon-name></italic>
                  </th></tr><tr><td rowspan="1" colspan="1">Height</td><td rowspan="1" colspan="1">10–50 cm</td><td rowspan="1" colspan="1">28–60 cm</td><td rowspan="1" colspan="1">20–75 cm</td><td rowspan="1" colspan="1">25–75 cm</td></tr><tr><td rowspan="1" colspan="1">Root</td><td rowspan="1" colspan="1">long-conic</td><td rowspan="1" colspan="1">conic</td><td rowspan="1" colspan="1">conic</td><td rowspan="1" colspan="1">slender</td></tr><tr><td rowspan="1" colspan="1">Stem</td><td rowspan="1" colspan="1">purplish</td><td rowspan="1" colspan="1">purplish</td><td rowspan="1" colspan="1">purplish</td><td rowspan="1" colspan="1">purplish</td></tr><tr><td rowspan="1" colspan="1">Lower leaves</td><td rowspan="1" colspan="1">2–3-ternate/pinnate, ultimate segments lanceolate, 1–4 mm, apex acute</td><td rowspan="1" colspan="1">2–3-ternate/pinnate, ultimate segments linear, 5–18 mm, apex acute</td><td rowspan="1" colspan="1">3–4-ternate/pinnate, ultimate segments linear, 5–15 mm</td><td rowspan="1" colspan="1">3-ternate/pinnate, ultimate segments linear-lanceolate, 3–15 mm</td></tr><tr><td rowspan="1" colspan="1">Bracts</td><td rowspan="1" colspan="1">often absent, sometimes 1, leaf-like</td><td rowspan="1" colspan="1">absent</td><td rowspan="1" colspan="1">absent</td><td rowspan="1" colspan="1">absent</td></tr><tr><td rowspan="1" colspan="1">Bracteoles</td><td rowspan="1" colspan="1">absent</td><td rowspan="1" colspan="1">usually absent or 1–5, linear</td><td rowspan="1" colspan="1">absent</td><td rowspan="1" colspan="1">absent</td></tr><tr><td rowspan="1" colspan="1">Rays</td><td rowspan="1" colspan="1">3–8</td><td rowspan="1" colspan="1">8–22</td><td rowspan="1" colspan="1">6–16</td><td rowspan="1" colspan="1">5–11</td></tr><tr><td rowspan="1" colspan="1">Petal</td><td rowspan="1" colspan="1">apex obtuse</td><td rowspan="1" colspan="1">apex obtuse</td><td rowspan="1" colspan="1">apex obtuse-rounded</td><td rowspan="1" colspan="1">apex with incurved tips</td></tr><tr><td rowspan="1" colspan="1">Fruit</td><td rowspan="1" colspan="1">broadly ovoid</td><td rowspan="1" colspan="1">broadly ovoid</td><td rowspan="1" colspan="1">broadly ovoid</td><td rowspan="1" colspan="1">oblong-ellipsoid</td></tr><tr><td rowspan="1" colspan="1">Ribs</td><td rowspan="1" colspan="1">filiform</td><td rowspan="1" colspan="1">filiform</td><td rowspan="1" colspan="1">slender</td><td rowspan="1" colspan="1">filiform</td></tr></tbody></table></table-wrap></tp:treatment-sec><tp:treatment-sec sec-type="diagnosis" id="SECID0E4SAG"><title>Diagnosis.</title><p><italic><tp:taxon-name><tp:taxon-name-part taxon-name-part-type="genus" reg="Tongoloa">Tongoloa</tp:taxon-name-part> <tp:taxon-name-part taxon-name-part-type="species" reg="arguta">arguta</tp:taxon-name-part></tp:taxon-name></italic> sp. nov. is morphologically similar to <italic><tp:taxon-name><tp:taxon-name-part taxon-name-part-type="genus" reg="Tongoloa">T.</tp:taxon-name-part> <tp:taxon-name-part taxon-name-part-type="species" reg="silaifolia">silaifolia</tp:taxon-name-part></tp:taxon-name></italic>. However, the new species can be distinguished from the latter by its short stems (10–50 cm), while <italic><tp:taxon-name><tp:taxon-name-part taxon-name-part-type="genus" reg="Tongoloa">T.</tp:taxon-name-part> <tp:taxon-name-part taxon-name-part-type="species" reg="silaifolia">silaifolia</tp:taxon-name-part></tp:taxon-name></italic> has longer ones (28–60 cm); The ultimate segments of the lower leaf of <italic><tp:taxon-name><tp:taxon-name-part taxon-name-part-type="genus" reg="Tongoloa">T.</tp:taxon-name-part> <tp:taxon-name-part taxon-name-part-type="species" reg="arguta">arguta</tp:taxon-name-part></tp:taxon-name></italic> are acute and short (1–4 mm), while those of <italic><tp:taxon-name><tp:taxon-name-part taxon-name-part-type="genus" reg="Tongoloa">T.</tp:taxon-name-part> <tp:taxon-name-part taxon-name-part-type="species" reg="silaifolia">silaifolia</tp:taxon-name-part></tp:taxon-name></italic> are linear and longer (5–18 mm). The umbels of <italic><tp:taxon-name><tp:taxon-name-part taxon-name-part-type="genus" reg="Tongoloa">T.</tp:taxon-name-part> <tp:taxon-name-part taxon-name-part-type="species" reg="arguta">arguta</tp:taxon-name-part></tp:taxon-name></italic> have 3–8 rays, which are significantly less than those of <italic><tp:taxon-name><tp:taxon-name-part taxon-name-part-type="genus" reg="Tongoloa">T.</tp:taxon-name-part> <tp:taxon-name-part taxon-name-part-type="species" reg="silaifolia">silaifolia</tp:taxon-name-part></tp:taxon-name></italic> (8–22).</p><fig id="F3" position="float" orientation="portrait"><object-id xmlns:xlink="http://www.w3.org/1999/xlink" content-type="doi" xlink:type="simple">10.3897/phytokeys.164.54927.figure3</object-id><object-id xmlns:xlink="http://www.w3.org/1999/xlink" content-type="arpha" xlink:type="simple">9F1685A3-6B5E-547F-AE4F-CC91E1221883</object-id><label>Figure 3.</label><caption><p><italic><tp:taxon-name><tp:taxon-name-part taxon-name-part-type="genus" reg="Tongoloa">Tongoloa</tp:taxon-name-part> <tp:taxon-name-part taxon-name-part-type="species" reg="arguta">arguta</tp:taxon-name-part></tp:taxon-name></italic> sp. nov. <bold>A</bold> habit <bold>B</bold> root <bold>C</bold> basal leaf blade <bold>D</bold> leaf-like bract, only appears in some individuals <bold>E</bold> flower <bold>F</bold> fruit <bold>G</bold> mericarp transverse section. Drawn by Bing-yan Chen.</p></caption><graphic xmlns:xlink="http://www.w3.org/1999/xlink" xlink:href="phytokeys-164-011-g003.jpg" position="float" orientation="portrait" xlink:type="simple" id="oo_465408.jpg"><uri content-type="original_file" xlink:type="simple">https://binary.pensoft.net/fig/465408</uri></graphic></fig></tp:treatment-sec><tp:treatment-sec sec-type="description" id="SECID0EWWAG"><title>Description.</title><p>Plants 10–50 cm. Root usually long-conic. Stem thinly ribbed, glabrous, purplish to green, branched. Leaf sheaths inflated, membranous; blade triangular in outline, 3–5 × 2–3.5 cm, 2–3-ternate/pinnate; ultimate segments lanceolate, 1–4 × 1–2 mm, apex acute. Umbels terminal or lateral; bracts often absent or sometimes 1, leaf-like, ca. 2–4 × 1 cm, bracteoles absent; rays 3–8; umbellules 13–25-flowered. Calyx teeth minute; petals obovate, white to purple, apex obtuse; stylopodium depressed, dark purple; styles short, reflexed. Fruit broadly ovoid, ca. 2 × 1.7 mm, base cordate; ribs 5, filiform; vittae 3 in each furrow, ca. 4 on commissure. Ventral surface of endosperm slightly concave to plane.</p></tp:treatment-sec><tp:treatment-sec sec-type="etymology" id="SECID0E2WAG"><title>Etymology.</title><p>The species epithet “<tp:taxon-name><tp:taxon-name-part taxon-name-part-type="genus" reg="Tongoloa"/><tp:taxon-name-part taxon-name-part-type="species" reg="arguta">arguta</tp:taxon-name-part></tp:taxon-name>” was given to describe the acute tips of the ultimate segments of leaves.</p></tp:treatment-sec><tp:treatment-sec sec-type="phenology" id="SECID0EKXAG"><title>Phenology.</title><p>The species was observed flowering from August to September and fruiting from September to October.</p></tp:treatment-sec><tp:treatment-sec sec-type="distribution" id="SECID0EPXAG"><title>Distribution and habitat.</title><p><italic><tp:taxon-name><tp:taxon-name-part taxon-name-part-type="genus" reg="Tongoloa">Tongoloa</tp:taxon-name-part> <tp:taxon-name-part taxon-name-part-type="species" reg="arguta">arguta</tp:taxon-name-part></tp:taxon-name></italic> is distributed from Sichuan (Kangding, Yajing) to Yunnan (Deqin, Shangri-la) in south-western China. It grows in alpine bushes and meadow<bold>s</bold> from 4000 m up to 4500 m alt.</p></tp:treatment-sec><tp:treatment-sec sec-type="material" id="SECID0ECYAG"><title>Additional specimens examined.</title><p>China. Sichuan: Kangding, Xinduqiao, Zheduoshan, 4000 m alt., 3 Sep 1982, <italic>Taichang Wei 29664</italic> (CDBI0095011); Kangding, north slope of Zheduoshan, 4000 m alt., 22 Sep 1984, <italic>Yongjiang Li 454</italic> (CDBI0172327); Yajiang County, Jianziwanshan, 4400 m alt., 28 Sep 2019, <italic>Lingjian Gui &amp; Chang Peng GLJ19092802</italic> (SZ); Yajiang County, Kazilashan, 4400 m alt., 20 Sep 2018, <italic>Lingjian Gui GLJ18092002</italic> (SZ). Yunnan: Deqin County, Baimaxueshan pass, 4350 m alt., 21 Aug 2018, <italic>Lingjian Gui GLJ18082102</italic> (SZ); Shangri-la, Daxueshan pass, 4340 m alt., <italic>Yanping Xiao A11</italic> (SZ); Zhongdian, Deqen, Beima Shan, on the south side of road, 4675 m alt., 25 Sep 1994, <italic>ACE 1287</italic> (PE00755697).</p></tp:treatment-sec><tp:treatment-sec sec-type="conservation status" id="SECID0EWYAG"><title>Conservation status.</title><p><italic><tp:taxon-name><tp:taxon-name-part taxon-name-part-type="genus" reg="Tongoloa">Tongoloa</tp:taxon-name-part> <tp:taxon-name-part taxon-name-part-type="species" reg="arguta">arguta</tp:taxon-name-part></tp:taxon-name></italic> is common in some alpine bushes and meadows at an altitude of about 4300 m in Yunnan and Sichuan, where human activities and especially yak grazing pose a potential threat to its survival. We categorise <italic><tp:taxon-name><tp:taxon-name-part taxon-name-part-type="genus" reg="Tongoloa">T.</tp:taxon-name-part> <tp:taxon-name-part taxon-name-part-type="species" reg="arguta">arguta</tp:taxon-name-part></tp:taxon-name></italic> as Near Threatened (<abbrev xmlns:xlink="http://www.w3.org/1999/xlink" xlink:title="Near Threatened" id="ABBRID0ESZAG" xlink:type="simple">NT</abbrev>), according to <xref ref-type="bibr" rid="B4">IUCN (2019)</xref>.</p></tp:treatment-sec><ref-list><ref id="B4"><mixed-citation xmlns:xlink="http://www.w3.org/1999/xlink" xlink:type="simple"><institution xlink:type="simple">IUCN</institution> (<year>2019</year>) Guidelines for Using the IUCN Red List Categories and Criteria. Version 14. Prepared by the Standards and Petitions Subcommittee, Cambridge. <ext-link xlink:type="simple" ext-link-type="uri" xlink:href="https://www.iucnredlist.org/resources/redlistguidelines">https://www.iucnredlist.org/resources/redlistguidelines</ext-link></mixed-citation></ref></ref-list></tp:taxon-treatment>
